# Supplementary material for: Sponge-derived Ageladine A affects the in vivo fluorescence emission spectra of microalgae
Source: PLoS One. 2020 Nov 19;15(11):e0242464. doi: 10.1371/journal.pone.0242464 (PMC7676647; doi:10.1371/journal.pone.0242464)
Supplement: S1 Data — (XLSX) [file pone.0242464.s003.xlsx]

## Sheet: cyanobacteria
Synechococcus RCC539 control		Synechococcus RCC539 Ag A		Synechococcus RCC791 control		Synechococcus RCC791 Ag A		Synechococcus RCC1084 control		Synechococcus RCC1084 Ag A		Synechococcus CCMP1333 control		Synechococcus CCMP1333 Ag A
Wavelength [nm]	Fluorescence emission	Wavelength [nm]	Fluorescence emission	Wavelength [nm]	Fluorescence emission	Wavelength [nm]	Fluorescence emission	Wavelength [nm]	Fluorescence emission	Wavelength [nm]	Fluorescence emission	Wavelength [nm]	Fluorescence emission	Wavelength [nm]	Fluorescence emission
420	0.852184	420	0.906746	420	0.786711	420	1.11362	420	0.757893	420	0.906443	420	0.799426	420	0.873178
429.125	0.865519	429.125	0.979328	429.125	0.816797	429.125	1.73882	429.125	0.80829	429.125	1.1915	429.125	0.813146	429.125	1.07133
438.25	0.880963	438.25	1.03606	438.25	0.845705	438.25	2.35079	438.25	0.856879	438.25	1.46113	438.25	0.843239	438.25	1.30181
447.375	0.895094	447.375	1.09062	447.375	0.88077	447.375	3.06747	447.375	0.909572	447.375	1.70434	447.375	0.895929	447.375	1.58212
456.5	0.936527	456.5	1.077	456.5	0.931356	456.5	3.14285	456.5	0.955308	456.5	1.7094	456.5	0.944538	456.5	1.64264
465.625	1	465.625	1.05712	465.625	1	465.625	3.00475	465.625	1	465.625	1.65657	465.625	0.994927	465.625	1.61834
474.75	0.948209	474.75	1.01389	474.75	0.942068	474.75	2.66537	474.75	0.940828	474.75	1.48491	474.75	0.957757	474.75	1.47438
483.875	0.918085	483.875	0.979123	483.875	0.89699	483.875	2.17781	483.875	0.880935	483.875	1.27371	483.875	0.91074	483.875	1.28243
493	0.916867	493	0.965476	493	0.907218	493	1.98298	493	0.877562	493	1.2166	493	0.899909	493	1.21981
502.125	0.911952	502.125	0.942098	502.125	0.920456	502.125	1.83934	502.125	0.863381	502.125	1.16063	502.125	0.898167	502.125	1.17157
511.25	0.907509	511.25	0.933299	511.25	0.897894	511.25	1.60089	511.25	0.842	511.25	1.07975	511.25	0.886983	511.25	1.06782
520.375	0.897425	520.375	0.912046	520.375	0.879616	520.375	1.42463	520.375	0.81822	520.375	1.01044	520.375	0.865891	520.375	1.00833
529.5	0.894066	529.5	0.912009	529.5	0.872582	529.5	1.34681	529.5	0.807834	529.5	0.975481	529.5	0.859548	529.5	0.958119
538.625	0.890002	538.625	0.92297	538.625	0.854992	538.625	1.36683	538.625	0.787815	538.625	0.934171	538.625	0.836923	538.625	0.917751
547.75	0.881419	547.75	0.981494	547.75	0.837137	547.75	1.62162	547.75	0.771821	547.75	0.894247	547.75	0.818745	547.75	0.877026
556.875	0.878168	556.875	1.08747	556.875	0.828362	556.875	2.19916	556.875	0.760383	556.875	0.860521	556.875	0.814858	556.875	0.846757
566	0.870447	566	1.11424	566	0.815496	566	2.28414	566	0.753241	566	0.829756	566	0.813781	566	0.82518
575.125	0.862284	575.125	1.08484	575.125	0.804027	575.125	2.20614	575.125	0.743461	575.125	0.811283	575.125	0.80473	575.125	0.818036
584.25	0.858856	584.25	0.962287	584.25	0.787986	584.25	1.86402	584.25	0.737248	584.25	0.781164	584.25	0.796968	584.25	0.796248
593.375	0.850466	593.375	0.912841	593.375	0.777703	593.375	1.58378	593.375	0.734777	593.375	0.761752	593.375	0.796859	593.375	0.796044
602.5	0.857244	602.5	0.906389	602.5	0.777858	602.5	1.51864	602.5	0.732729	602.5	0.76174	602.5	0.797877	602.5	0.794423
611.625	0.855695	611.625	0.912657	611.625	0.776684	611.625	1.53837	611.625	0.742599	611.625	0.768548	611.625	0.810362	611.625	0.799051
620.75	0.849273	620.75	0.900745	620.75	0.779704	620.75	1.49289	620.75	0.750482	620.75	0.770258	620.75	0.832155	620.75	0.812748
629.875	0.846589	629.875	0.896356	629.875	0.773203	629.875	1.48094	629.875	0.766496	629.875	0.783685	629.875	0.880197	629.875	0.844349
639	0.851391	639	0.902272	639	0.768463	639	1.49632	639	0.797272	639	0.802473	639	0.933917	639	0.893275
648.125	0.845646	648.125	0.900041	648.125	0.771481	648.125	1.4703	648.125	0.819164	648.125	0.809129	648.125	0.978799	648.125	0.919889
657.25	0.849888	657.25	0.910508	657.25	0.770363	657.25	1.52969	657.25	0.832165	657.25	0.819826	657.25	1	657.25	0.930549
666.375	0.847376	666.375	0.900885	666.375	0.762275	666.375	1.47674	666.375	0.815029	666.375	0.801258	666.375	0.959485	666.375	0.893794
675.5	0.844449	675.5	0.889909	675.5	0.772745	675.5	1.41491	675.5	0.802292	675.5	0.787105	675.5	0.933737	675.5	0.876041
684.625	0.843973	684.625	0.880411	684.625	0.766735	684.625	1.32788	684.625	0.784682	684.625	0.779657	684.625	0.908291	684.625	0.860447
693.75	0.848892	693.75	0.87384	693.75	0.766805	693.75	1.24608	693.75	0.771755	693.75	0.762547	693.75	0.869746	693.75	0.835476
702.875	0.846646	702.875	0.865066	702.875	0.770009	702.875	1.17173	702.875	0.746237	702.875	0.745123	702.875	0.830393	702.875	0.804522
712	0.846662	712	0.854878	712	0.766867	712	1.13217	712	0.733779	712	0.735039	712	0.808403	712	0.77764
721.125	0.846071	721.125	0.86162	721.125	0.764638	721.125	1.13152	721.125	0.732369	721.125	0.734428	721.125	0.809013	721.125	0.793865
730.25	0.845089	730.25	0.857959	730.25	0.764147	730.25	1.12338	730.25	0.726755	730.25	0.728448	730.25	0.803317	730.25	0.779
739.375	0.846513	739.375	0.859578	739.375	0.769304	739.375	1.11343	739.375	0.724366	739.375	0.726972	739.375	0.794423	739.375	0.768891
748.5	0.847239	748.5	0.854298	748.5	0.766404	748.5	1.10968	748.5	0.721919	748.5	0.725274	748.5	0.789312	748.5	0.779547
757.625	0.852797	757.625	0.855934	757.625	0.766873	757.625	1.09814	757.625	0.71814	757.625	0.723616	757.625	0.790508	757.625	0.76707
766.75	0.847546	766.75	0.857615	766.75	0.768522	766.75	1.09669	766.75	0.716686	766.75	0.723917	766.75	0.783677	766.75	0.767367
775.875	0.849489	775.875	0.857205	775.875	0.769043	775.875	1.0942	775.875	0.715437	775.875	0.722917	775.875	0.783306	775.875	0.759907
785	0.844479	785	0.851153	785	0.769344	785	1.095	785	0.716337	785	0.720395	785	0.784689	785	0.768455

## Sheet: chlorophytes
Tetraselmis control		Tetraselmis Ag A		Chlorogonium control		Chlorogonium Ag A		Micrasterias control		Micrasterias Ag A
Wavelength [nm]	Fluorescence emission	Wavelength [nm]	Fluorescence emission	Wavelength [nm]	Fluorescence emission	Wavelength [nm]	Fluorescence emission	Wavelength [nm]	Fluorescence emission	Wavelength [nm]	Fluorescence emission
420	0.0742269	420	0.0798505	420	0.0424095	420	0.0453141	420	0.0623574	420	0.0695198
432.586	0.0757438	432.586	0.0910224	432.586	0.0435058	432.586	0.0473692	432.586	0.0631928	432.586	0.0841745
445.172	0.0774715	445.172	0.0998279	445.172	0.0447244	445.172	0.0475574	445.172	0.0652058	445.172	0.0967844
457.759	0.0790225	457.759	0.104443	457.759	0.0458148	457.759	0.0483219	457.759	0.0645594	457.759	0.0988105
470.345	0.0784451	470.345	0.100932	470.345	0.0464739	470.345	0.047301	470.345	0.0641112	470.345	0.0908668
482.931	0.0781814	482.931	0.0980397	482.931	0.0474592	482.931	0.0481815	482.931	0.0639517	482.931	0.0846773
495.517	0.0781017	495.517	0.0972328	495.517	0.04615	495.517	0.0472739	495.517	0.0635976	495.517	0.0790363
508.103	0.0779173	508.103	0.0968663	508.103	0.0463693	508.103	0.0462279	508.103	0.0641039	508.103	0.0761306
520.69	0.0793069	520.69	0.0961625	520.69	0.0477244	520.69	0.0473619	520.69	0.0640319	520.69	0.0741601
533.276	0.0785107	533.276	0.0956235	533.276	0.0467496	533.276	0.0487395	533.276	0.0651154	533.276	0.0723304
545.862	0.0775747	545.862	0.0941507	545.862	0.0455418	545.862	0.0456559	545.862	0.0637147	545.862	0.0704637
558.448	0.0765544	558.448	0.0916867	558.448	0.0448918	558.448	0.0453807	558.448	0.0637857	558.448	0.0691455
571.034	0.0759494	571.034	0.0906609	571.034	0.044378	571.034	0.0448294	571.034	0.0629245	571.034	0.0671713
583.621	0.0757067	583.621	0.0895918	583.621	0.0444975	583.621	0.0450033	583.621	0.0628295	583.621	0.0668859
596.207	0.0754111	596.207	0.0882271	596.207	0.0437272	596.207	0.0443132	596.207	0.063132	596.207	0.0665944
608.793	0.075083	608.793	0.0861388	608.793	0.0443085	608.793	0.0448639	608.793	0.0627115	608.793	0.0657839
621.379	0.077308	621.379	0.0870787	621.379	0.0450522	621.379	0.0445273	621.379	0.0639757	621.379	0.0656493
633.966	0.0895674	633.966	0.0969421	633.966	0.0525469	633.966	0.0487697	633.966	0.0689707	633.966	0.0722551
646.552	0.130106	646.552	0.143445	646.552	0.0833823	646.552	0.0704982	646.552	0.0973794	646.552	0.106429
659.138	0.25156	659.138	0.32176	659.138	0.229421	659.138	0.17075	659.138	0.236508	659.138	0.283395
671.724	0.778659	671.724	0.846509	671.724	0.682043	671.724	0.485748	671.724	0.702616	671.724	0.894854
684.31	1	684.31	1.06743	684.31	1	684.31	0.753714	684.31	1	684.31	1.28145
696.897	0.460748	696.897	0.550178	696.897	0.494869	696.897	0.425874	696.897	0.554241	696.897	0.720037
709.483	0.290408	709.483	0.335256	709.483	0.268987	709.483	0.240021	709.483	0.37616	709.483	0.494085
722.069	0.238221	722.069	0.271458	722.069	0.197512	722.069	0.177385	722.069	0.304248	722.069	0.393243
734.655	0.225859	734.655	0.24545	734.655	0.171587	734.655	0.157148	734.655	0.262402	734.655	0.327152
747.241	0.184666	747.241	0.197282	747.241	0.136572	747.241	0.129093	747.241	0.203656	747.241	0.24696
759.828	0.14762	759.828	0.149133	759.828	0.100501	759.828	0.0982089	759.828	0.150763	759.828	0.175901
772.414	0.11765	772.414	0.11864	772.414	0.0746854	772.414	0.0752304	772.414	0.115079	772.414	0.129907
785	0.098337	785	0.0986082	785	0.0591671	785	0.0615335	785	0.0902369	785	0.100813

## Sheet: haptophyte
Tisochrysis control		Tisochrysis Ag A
Wavelength [nm]	Fluorescence emission	Wavelength [nm]	Fluorescence emission
420	0.302403	420	0.426161
429.125	0.335138	429.125	0.674405
438.25	0.349585	438.25	0.853423
447.375	0.367678	447.375	1.0663
456.5	0.398173	456.5	1.01957
465.625	0.404609	465.625	0.96337
474.75	0.394302	474.75	0.868767
483.875	0.397544	483.875	0.813907
493	0.366681	493	0.680085
502.125	0.356313	502.125	0.659562
511.25	0.331702	511.25	0.615561
520.375	0.318485	520.375	0.547037
529.5	0.319131	529.5	0.465219
538.625	0.305912	538.625	0.451896
547.75	0.301248	547.75	0.434049
556.875	0.294546	556.875	0.38139
566	0.296626	566	0.331008
575.125	0.286027	575.125	0.325199
584.25	0.270724	584.25	0.30382
593.375	0.274205	593.375	0.32753
602.5	0.274973	602.5	0.291607
611.625	0.268018	611.625	0.303607
620.75	0.269308	620.75	0.318205
629.875	0.306664	629.875	0.441159
639	0.468218	639	0.685386
648.125	0.576721	648.125	1.09468
657.25	0.624139	657.25	1.63849
666.375	0.645413	666.375	2.50861
675.5	0.819693	675.5	4.00573
684.625	1	684.625	3.75571
693.75	0.918895	693.75	2.52287
702.875	0.735228	702.875	1.36521
712	0.684983	712	0.901972
721.125	0.603833	721.125	0.784643
730.25	0.554877	730.25	0.712518
739.375	0.428493	739.375	0.500451
748.5	0.372249	748.5	0.465856
757.625	0.313976	757.625	0.40086
766.75	0.27933	766.75	0.309966
775.875	0.275243	775.875	0.299935
785	0.278224	785	0.276549

## Sheet: cryptophyte
Rhodomonas control		Rhodomonas Ag A
Wavelength [nm]	Fluorescence emission	Wavelength [nm]	Fluorescence emission
420	0.100326	420	0.134656
429.125	0.103053	429.125	0.199894
438.25	0.107997	438.25	0.254204
447.375	0.111048	447.375	0.299294
456.5	0.106695	456.5	0.29269
465.625	0.104904	465.625	0.267999
474.75	0.10702	474.75	0.234472
483.875	0.106528	483.875	0.204749
493	0.106804	493	0.194987
502.125	0.105253	502.125	0.184066
511.25	0.107443	511.25	0.159577
520.375	0.107885	520.375	0.15047
529.5	0.103149	529.5	0.139975
538.625	0.103718	538.625	0.14074
547.75	0.108784	547.75	0.134462
556.875	0.13678	556.875	0.13672
566	0.188876	566	0.166351
575.125	0.328199	575.125	0.250436
584.25	0.364634	584.25	0.261256
593.375	0.309067	593.375	0.23469
602.5	0.275958	602.5	0.209748
611.625	0.248204	611.625	0.186072
620.75	0.216142	620.75	0.168921
629.875	0.205063	629.875	0.161428
639	0.21054	639	0.15497
648.125	0.28079	648.125	0.18886
657.25	0.353206	657.25	0.24419
666.375	0.556869	666.375	0.334295
675.5	0.897944	675.5	0.541194
684.625	1	684.625	0.63016
693.75	0.76401	693.75	0.427285
702.875	0.358169	702.875	0.236156
712	0.228308	712	0.171646
721.125	0.207576	721.125	0.155743
730.25	0.166517	730.25	0.133659
739.375	0.131094	739.375	0.119301
748.5	0.129357	748.5	0.115712
757.625	0.117926	757.625	0.108605
766.75	0.110072	766.75	0.108189
775.875	0.10834	775.875	0.0993881
785	0.0954251	785	0.101792
